# Supplementary material for: Safety and efficacy of PEG-rhG-CSF as primary prophylaxis for neutropenia in gastrointestinal cancer patients receiving combination chemotherapy including oral agents: a prospective, exploratory, non-randomized controlled study
Source: Front Oncol. 2026 Apr 14;16:1764358. doi: 10.3389/fonc.2026.1764358 (PMC13120903; doi:10.3389/fonc.2026.1764358)
Supplement: Supplementary file 1 [file Table1.xlsx]

## Sheet: Table s1 
Table S1 Incidence of adverse events (AEs) associated with pegylated recombinant human granulocyte colony_x001E_stimulating factor (PEG_x001E_rhG_x001E_CSF).
Adverse Event	Grade 1	Grade 2	Grade 3	Grade 4	Total n (%)
Bone pain	4	1	0	0	5 (15.7%)
Injection site pain	6	0	0	0	6 (18.8%)
AEs were graded according to the Common Terminology Criteria for Adverse Events (CTCAE), version 5.0.
